# Supplementary material for: Identification of New Potential Biotherapeutics from Human Gut Microbiota-Derived Bacteria
Source: Microorganisms. 2021 Mar 9;9(3):565. doi: 10.3390/microorganisms9030565 (PMC7998412; doi:10.3390/microorganisms9030565)
Supplement: Supplementary file 1 [file microorganisms-09-00565-s001.zip]

Archive with 1 entries (1 files):
- microorganisms-1116316-supplementary.jpg
